# Supplementary material for: New Insight into Aspartate Metabolic Pathways in Populus: Linking the Root Responsive Isoenzymes with Amino Acid Biosynthesis during Incompatible Interactions of Fusarium solani
Source: Int J Mol Sci. 2022 Jun 7;23(12):6368. doi: 10.3390/ijms23126368 (PMC9224274; doi:10.3390/ijms23126368)
Supplement: Supplementary file 1 [file ijms-23-06368-s001.zip]

Archive with 1 entries (1 files):
- ijms-1747228-supplementary.pdf
